# Supplementary material for: Protein Denaturation Through the Use of Magnetic Molecularly Imprinted Polymer Nanoparticles
Source: Molecules. 2021 Jun 29;26(13):3980. doi: 10.3390/molecules26133980 (PMC8272029; doi:10.3390/molecules26133980)
Supplement: Supplementary file 1 [file molecules-26-03980-s001.zip]

Archive with 1 entries (1 files):
- molecules-1265164-supplementary.pdf
